# Supplementary material for: Driver mutation zygosity is a critical factor in predicting clonal hematopoiesis transformation risk
Source: Blood Cancer J. 2024 Jan 15;14(1):6. doi: 10.1038/s41408-023-00974-9 (PMC10789770; doi:10.1038/s41408-023-00974-9)
Supplement: Supplementary file 7 — S1 [file 41408_2023_974_MOESM7_ESM.xlsx]

## Sheet: Sheet1
Characteristics	HM (+) n= 2,595	HM (-) n= 88,740
	No. of subjects (%)	No. of subjects (%)	OR (95% CI)	p-value
Age at sample collection (n= 91, 335)
0-9	62 (2.4%)	7,749 (8.7%)	0.29 (0.22-0.38)	<0.001
10-19	53 (2.0%)	7,935 (8.9%)	0.24 (0.18-0.32)	<0.001
20-29	120 (4.6%)	9,189 (10%)	0.48 (0.38-0.58)	<0.001
30-39	166 (6.4%)	9,433 (11%)	0.64 (0.53-0.77)	<0.001
40-49	342 (13%)	12,456 (14%)	-	-
50-59	538 (21%)	16,149 (18%)	1.21 (1.06-1.39)	0.006
60-69	725 (28%)	14,343 (16%)	1.84 (1.62-2.1)	<0.001
70-79	468 (18%)	8,077 (9.1%)	2.11 (1.83-2.43)	<0.001
80-89	119 (4.6%)	3,077 (3.5%)	1.41 (1.14-1.74)	0.002
90-99	2 (<0.1%)	324 (0.4%)	0.22 (0.04-0.70)	0.036
>100	0 (0%)	8 (<0.1%)	-	-
Sex
Male	1,397 (54%)	37,871 (43%)	1.57 (1.45-1.69)	<0.001
Race
Caucasian	2,186 (89%)	66,303 (81%)	-	-
Asian	16 (0.7%)	1,151 (1.4%)	0.42 (0.25-0.67)	<0.001
African American	256 (10%)	14,079 (17%)	0.55 (0.48-0.63)	<0.001
BMI
<25	765 (31%)	32,496 (39%)
25-30	882 (35%)	22,806 (28%)
>30	860 (34%)	27,125 (33%)	1.06 (0.98-1.16)	0.14
Smoking Status
Current or past smoker	2,116 (82%)	71,422 (81%)
Non-smoker	467 (18%)	17,049 (19%)	0.92 (0.83-1.02)	0.13
Hypertension	1,598 (63%)	41,005 (47%)	1.94 (1.78-2.1)	<0.001
Diabetes	731 (29%)	17,353 (20%)	1.64 (1.50-1.79)	<0.001
Hyperlipidemia	960 (38%)	23,566 (27%)	1.65 (1.52-1.79)	<0.001
	*HM hematologic malignancies
