# Supplementary material for: Driver mutation zygosity is a critical factor in predicting clonal hematopoiesis transformation risk
Source: Blood Cancer J. 2024 Jan 15;14(1):6. doi: 10.1038/s41408-023-00974-9 (PMC10789770; doi:10.1038/s41408-023-00974-9)
Supplement: Supplementary file 8 — S2 [file 41408_2023_974_MOESM8_ESM.xlsx]

## Sheet: Sheet1
Characteristics	UK Biobank	BioVU
Size of the cohort	451, 180	91, 335
Population	General population	Patients seeking medical care
Demographics
Median age	58	44.5
Race	Caucasians 425,072 (94%)	Caucasians 68,489 (75%)
Sex	206,124 males (46%)	39268 males (43%)
Prevalaence of mCAs	5745 (1.3%)	765 (0.8%)
	Chromosome 1 mCA 809 (0.2%)	9pCN-LOH 105 (6.9%)
	Chromosome 11 mCA 742 (0.2%)	del(5q) 99 (6.5%)
	Chromosome 22 mCA 734 (0.2%)	del(20q) 98 (6.4%)
	Chromosome 14 mCA 628 (0.1%)	del(7q) 94 (6.2%)
Prevalence of CHIP mutations	15, 304 (3.4%)	503 (0.6%)
	TET2 1829 (0.4%)	JAK2 V617F 345 (0.4%)
	ASXL1 1545 (0.3%)	DNMT3A R882 161 (0.2%)
	DNMT3A R882 1152 (0.3%)
	JAK2 V617F 112 (0.02%)
